# Supplementary material for: RNA-binding protein MSI2 isoforms expression and regulation in progression of triple-negative breast cancer
Source: J Exp Clin Cancer Res. 2020 May 24;39:92. doi: 10.1186/s13046-020-01587-x (PMC7245804; doi:10.1186/s13046-020-01587-x)
Supplement: Supplementary file 1 — Additional file 1: Table S1. Clinicopathological characteristics of TNBC patients. Table S2. Transcriptome microarray analysis of differentially expressed mRNAs between 25 TNBC tissues and 5 ANTs. Table S3. Clinicopathological characteristics of breast cancer patients with different MSI2a or TP53INP1 mRNA expression. Table S4. Cox regression analysis of MSI2a mRNA expression and Clinicopathological factors predicting DFS and OS of breast cancer patients. Table S5. Correlation of MSI2a protein expression with Clinicopathological parameters of breast cancer. Table S6. Univariate and multivariate analysis of disease free survival and overall survival in breast cancer. Table S7. Correlation of MSI2a or TP53INP1 protein expression with Clinicopathological parameters of TNBC patients. Table S8. Univariate and multivariate analysis of disease-free survival and overall survival in TNBC. Table S9. Hs-578T RIP-sequencing. Table S10. Hs-578T and MDA-MB-231 RNA-sequencing. [file 13046_2020_1587_MOESM1_ESM.zip › Table S10.xlsx]

## Sheet: Sheet1
GeneID	Hs-578t-siControl	Hs-578t-siMSI2	MD231-Vector	MD231-MSI2a
TP53INP1	1.97919	1.39156	0.511674	1.20529
HIPK2	7.09377	5.73167	3.49468	6.57559
JMY	1.55165	1.30518	1.10525	2.6349
EP300	13.8186	12.2535	3.89515	8.16105
CDK2	22.5241	21.2453	40.7151	45.9356
PRKDC	56.98	56.557	15.5849	29.9756
ATM	3.27667	3.26177	2.99339	6.7665
PIK3C2A	11.5549	11.703	3.67409	7.31855
CTNNB1	83.0989	84.1799	60.8213	93.9269
TOPBP1	28.7499	29.6987	9.68923	16.0807
TP53BP2	8.79885	9.32108	12.6601	18.1788
GSK3B	14.3007	15.2007	6.44646	7.85711
ATR	6.54864	6.96615	2.55034	4.30296
STAG1	15.8195	16.9751	6.3725	9.47444
MAPK14	15.3276	16.4501	18.5432	22.1173
PIK3R4	10.0227	11.0191	3.52004	5.45551
IRS1	3.78844	4.42091	11.8145	18.0457
AKT1	30.983	43.0683	51.6435	45.9554
FGFR3	0.475537	1.30584	0.327661	0.447079
GADD45A	102.789	113.221	44.5207	35.2978
HRAS	50.2606	60.1216	91.0873	57.8431
HSPB1	536.913	652.512	306.93	145.909
MAP2K2	98.6386	107.268	180.309	121.962
MAP2K3	24.6488	31.2138	76.7968	52.4915
MAP3K10	5.61672	5.98656	5.30887	3.65882
MYC	46.8322	56.3627	103.163	102.353
NRTN	0.107106	0.237438	0.831926	0.146325
DUSP4	0.380971	0.230006	40.5461	49.6107
DUSP6	6.68741	4.9791	58.8902	65.755
