# Supplementary material for: RNA-binding protein MSI2 isoforms expression and regulation in progression of triple-negative breast cancer
Source: J Exp Clin Cancer Res. 2020 May 24;39:92. doi: 10.1186/s13046-020-01587-x (PMC7245804; doi:10.1186/s13046-020-01587-x)
Supplement: Supplementary file 1 — Additional file 1: Table S1. Clinicopathological characteristics of TNBC patients. Table S2. Transcriptome microarray analysis of differentially expressed mRNAs between 25 TNBC tissues and 5 ANTs. Table S3. Clinicopathological characteristics of breast cancer patients with different MSI2a or TP53INP1 mRNA expression. Table S4. Cox regression analysis of MSI2a mRNA expression and Clinicopathological factors predicting DFS and OS of breast cancer patients. Table S5. Correlation of MSI2a protein expression with Clinicopathological parameters of breast cancer. Table S6. Univariate and multivariate analysis of disease free survival and overall survival in breast cancer. Table S7. Correlation of MSI2a or TP53INP1 protein expression with Clinicopathological parameters of TNBC patients. Table S8. Univariate and multivariate analysis of disease-free survival and overall survival in TNBC. Table S9. Hs-578T RIP-sequencing. Table S10. Hs-578T and MDA-MB-231 RNA-sequencing. [file 13046_2020_1587_MOESM1_ESM.zip › Table S2.xlsx]

## Sheet: Sheet1
id	baseMean	baseMean_control_groupN	baseMean_case_groupT	foldChange	log2FoldChange	pval	padj	up_down
NOVA1	102.97	434.152	36.7342	0.0846114	-3.563	1.8198e-07	1.12114e-05	Down
ZCCHC5	5.78834	20.9597	2.75408	0.131399	-2.92797	0.00362541	0.0407551	Down
RNASE7	9.41888	29.7336	5.35594	0.180131	-2.47288	0.00222354	0.0284192	Down
AFF3	463.804	1419.71	272.623	0.192027	-2.38062	0.0012964	0.0190053	Down
RBMS3	291.07	866.228	176.038	0.203224	-2.29886	1.24084e-08	1.10281e-06	Down
ZC3H12B	20.6383	61.3872	12.4885	0.203439	-2.29733	0.000260155	0.00538357	Down
PIWIL2	8.74747	24.9847	5.50002	0.220135	-2.18354	0.0118042	0.0940145	Down
CPEB1	10.2675	28.3198	6.65709	0.235068	-2.08885	0.00952775	0.0814221	Down
PABPC5	24.2157	60.2436	17.0102	0.282357	-1.82441	0.00264529	0.0322777	Down
SMAD9	88.5869	209.982	64.3078	0.306254	-1.7072	0.000270786	0.00555479	Down
RBM11	17.501	41.0856	12.7841	0.311157	-1.68428	0.0154364	0.112488	Down
ZCCHC24	651.101	1496.61	481.999	0.32206	-1.6346	3.45499e-05	0.00100492	Down
RPL7A	646.122	1443.52	486.642	0.337121	-1.56866	0.00431903	0.0461316	Down
ANG	77.7259	170.607	59.1496	0.3467	-1.52824	0.00116137	0.0174595	Down
RBM24	32.3332	70.4109	24.7176	0.351048	-1.51026	0.0246913	0.153068	Down
CIRBP	2667.76	5665.46	2068.22	0.365058	-1.4538	0.00016326	0.00369038	Down
L1TD1	26.0825	54.4886	20.4013	0.374414	-1.41729	0.0127424	0.0993052	Down
CELF6	55.8338	116.583	43.684	0.374703	-1.41618	0.0064427	0.0616537	Down
PIH1D2	19.6049	40.15	15.4959	0.38595	-1.37351	0.0362002	0.196897	Down
RNPC3	179.087	366.532	141.598	0.386319	-1.37213	0.00158412	0.0221706	Down
PPARGC1A	62.6493	127.708	49.6376	0.388681	-1.36334	0.02992	0.173983	Down
GLTSCR2	6633.49	13303.7	5299.45	0.398344	-1.32791	0.000577194	0.0100335	Down
SRSF5	3133.15	6212.12	2517.35	0.405232	-1.30318	0.000979185	0.015383	Down
PTRF	5531.55	10573.3	4523.21	0.427797	-1.225	0.00244832	0.0304056	Down
TIPARP	558.578	1042.87	461.719	0.442739	-1.17547	0.00344656	0.0393309	Down
RBPMS	803.741	1486.86	667.117	0.448674	-1.15626	0.00408453	0.0443813	Down
SMAD3	629.494	1153.54	524.685	0.454848	-1.13654	0.00554843	0.0549076	Down
NSUN7	79.9272	146.266	66.6595	0.455743	-1.13371	0.0223763	0.143433	Down
PAN2	458.437	822.661	385.592	0.468713	-1.09322	0.00679355	0.0639082	Down
BICC1	413.619	741.669	348.01	0.469225	-1.09165	0.0108544	0.0887711	Down
SMAD5	629.459	1121.06	531.139	0.473782	-1.07771	0.00932909	0.0802702	Down
RBM43	189.508	336.282	160.153	0.476247	-1.07022	0.0113168	0.0916378	Down
GSPT2	174.152	306.297	147.723	0.482285	-1.05204	0.0162398	0.116011	Down
ZC3H6	227.913	389.558	195.584	0.502066	-0.994052	0.0191567	0.129165	Down
DDX17	6663.29	11388.6	5718.22	0.502099	-0.993957	0.0130028	0.100628	Down
TLR3	134.411	228.584	115.576	0.505617	-0.983885	0.0284425	0.168087	Down
ZNF106	1024.06	1731.78	882.52	0.509604	-0.972552	0.0186957	0.127055	Down
YTHDC1	239.629	402.014	207.153	0.515287	-0.956551	0.0267476	0.16105	Down
CLK1	1252.06	2099.85	1082.5	0.515512	-0.955923	0.022067	0.14203	Down
CPEB2	231.494	388.085	200.176	0.515804	-0.955104	0.0291292	0.171212	Down
EIF4B	8139.16	13540	7058.99	0.521343	-0.939694	0.0164425	0.116883	Down
RPL3	27167.3	45028.9	23595	0.523997	-0.932369	0.0180616	0.124568	Down
BAZ2B	588.729	973.441	511.787	0.52575	-0.92755	0.0260511	0.158552	Down
LARP6	283.556	468.056	246.656	0.526981	-0.924178	0.0480852	0.23613	Down
EIF3L	5275.41	8650.8	4600.33	0.531781	-0.911096	0.0176072	0.122439	Down
KIAA0430	78.5507	128.49	68.5628	0.533604	-0.906158	0.048453	0.237503	Down
CLK4	405.269	661.39	354.045	0.535304	-0.901569	0.0329747	0.185535	Down
LUC7L3	1844.11	2912.37	1630.46	0.559838	-0.836918	0.0448976	0.226161	Down
AFF1	1068.36	1685.82	944.868	0.560481	-0.835264	0.0421799	0.218155	Down
PURA	358.219	562.019	317.459	0.564855	-0.824048	0.0431808	0.221208	Down
MSI2	772.245	1211	684.494	0.56523	-0.82309	0.0403452	0.212233	Down
RBM5	1554.61	2433.46	1378.84	0.566615	-0.819559	0.0432652	0.221397	Down
RPS14	7456.67	11581.2	6631.77	0.572632	-0.80432	0.0367715	0.199041	Down
RPS23	9361.55	14509.9	8331.87	0.574219	-0.800327	0.0417446	0.216856	Down
RPL9	4901.81	7539.5	4374.28	0.580182	-0.785424	0.0397519	0.210093	Down
CMSS1	491.316	272.82	535.015	1.96106	0.971631	0.0490272	0.238982	Up
TARS2	811.925	450.458	884.219	1.96293	0.973011	0.0486747	0.238006	Up
EIF4G1	8706.81	4826.07	9482.96	1.96494	0.974487	0.0451451	0.226848	Up
RRP1B	1241.73	679.323	1354.21	1.99347	0.99528	0.0420391	0.217645	Up
UBAP2	1157.1	632.771	1261.96	1.99434	0.995912	0.0449527	0.226348	Up
GTF3A	2161.17	1178.42	2357.72	2.00074	1.00054	0.0441573	0.224079	Up
MAGOH	746.551	405.889	814.683	2.00716	1.00515	0.0418247	0.217212	Up
LARP4B	1813.64	985.509	1979.27	2.00837	1.00603	0.0374974	0.201972	Up
SNRPB	1899.15	1031.56	2072.66	2.00925	1.00666	0.0474224	0.23385	Up
CCDC86	816.821	439.736	892.238	2.02903	1.02079	0.0445277	0.225023	Up
GNL2	1574.4	847.373	1719.8	2.02957	1.02117	0.038807	0.206902	Up
NOP56	2190.68	1173.06	2394.21	2.041	1.02928	0.0442879	0.22452	Up
SNRPF	780.566	417.806	853.118	2.0419	1.02991	0.0467282	0.231152	Up
PABPC1	38657.7	20673.3	42254.6	2.04392	1.03134	0.0357162	0.194827	Up
RRP12	740.863	394.375	810.16	2.05429	1.03864	0.0356261	0.194617	Up
RBM38	1083.83	570.567	1186.48	2.07947	1.05622	0.0401283	0.211452	Up
LSM10	569.81	299.947	623.783	2.07964	1.05633	0.0393169	0.208377	Up
BZW2	1227.66	645.549	1344.08	2.08207	1.05802	0.0449036	0.226161	Up
ICT1	576.503	303.061	631.191	2.08272	1.05847	0.0375953	0.20221	Up
MAZ	3327.99	1742.91	3645.01	2.09134	1.06443	0.0333742	0.186753	Up
DNMT1	1970.41	1027.86	2158.93	2.1004	1.07066	0.0311242	0.178888	Up
UBAP2L	4347.44	2266.25	4763.67	2.102	1.07177	0.0252449	0.155529	Up
PRKDC	3588.85	1870.47	3932.52	2.10243	1.07206	0.0298764	0.173944	Up
ZNF598	992.501	516.673	1087.67	2.10514	1.07391	0.0334064	0.18682	Up
EIF2S2	2677.02	1392.32	2933.96	2.10725	1.07536	0.0308066	0.177767	Up
URB2	339.742	176.619	372.366	2.1083	1.07608	0.0328548	0.185282	Up
RBM17	2674.64	1389.27	2931.71	2.11025	1.07741	0.0278486	0.165825	Up
RBM34	986.463	512.333	1081.29	2.11052	1.0776	0.027949	0.166213	Up
PUS7	518.053	268.434	567.977	2.11589	1.08127	0.0319053	0.1816	Up
MARS	1949.98	1006.12	2138.75	2.12575	1.08797	0.0331935	0.186184	Up
NOP58	1780.54	916.805	1953.28	2.13053	1.09121	0.0293855	0.172149	Up
RAN	4792.68	2466.67	5257.88	2.13157	1.09192	0.0293056	0.171841	Up
NOC2L	2198.21	1121.66	2413.52	2.15175	1.10551	0.0291389	0.171212	Up
PNPT1	907.276	462.455	996.24	2.15424	1.10718	0.0270611	0.162315	Up
CD3EAP	320.221	162.994	351.666	2.15755	1.10939	0.0328184	0.185182	Up
RIOK1	843.611	428.33	926.667	2.16344	1.11333	0.0273889	0.163757	Up
EXOSC5	436.386	221.042	479.455	2.16907	1.11708	0.0292412	0.171623	Up
RNASE6	527.55	267.033	579.653	2.17072	1.11817	0.0452799	0.227268	Up
SF3B4	1936.44	979.39	2127.85	2.17263	1.11944	0.024636	0.152776	Up
BRIX1	771.029	389.938	847.247	2.17277	1.11954	0.0263882	0.159559	Up
NSUN2	1880.31	948.791	2066.61	2.17815	1.12311	0.0261495	0.158716	Up
TARS	2416.29	1201.94	2659.17	2.2124	1.14561	0.0232746	0.147636	Up
GEMIN6	254.808	126.446	280.481	2.21818	1.14938	0.0306079	0.176946	Up
MRPL36	486.502	241.216	535.559	2.22024	1.15072	0.0256565	0.157038	Up
DUS1L	2231.97	1105.24	2457.31	2.22333	1.15272	0.0218292	0.141029	Up
RRP36	892.225	441.595	982.352	2.22455	1.15352	0.0221808	0.142508	Up
HNRNPAB	3604.88	1781.96	3969.46	2.22758	1.15548	0.0221445	0.14241	Up
MRPS15	1105.51	546.302	1217.35	2.22834	1.15597	0.0219812	0.14172	Up
WDR12	511.23	251.663	563.143	2.23769	1.16201	0.0233595	0.147981	Up
ZC3H3	487.624	239.599	537.229	2.2422	1.16491	0.0233604	0.147981	Up
ISG20L2	1227.3	600.899	1352.58	2.25093	1.17052	0.0196451	0.13161	Up
MRPL9	1616.26	785.503	1782.41	2.26914	1.18214	0.016382	0.116629	Up
MRPL17	929.469	447.887	1025.79	2.29028	1.19552	0.0169847	0.11949	Up
MRPS34	1603.36	769.109	1770.21	2.30163	1.20266	0.0201986	0.134407	Up
DAP3	2502.07	1196.07	2763.26	2.31028	1.20807	0.0157292	0.113611	Up
EPRS	3454.66	1651.44	3815.31	2.31029	1.20808	0.0154849	0.112711	Up
CPSF3	1036.01	489.766	1145.25	2.33837	1.2255	0.0157038	0.113611	Up
TFB2M	309.186	145.245	341.975	2.35447	1.2354	0.0169568	0.119369	Up
RPP38	479.588	225.278	530.45	2.35465	1.23551	0.0168976	0.119174	Up
RPP25	460.474	216.276	509.313	2.35493	1.23568	0.0188367	0.127645	Up
R3HDM1	791.447	371.212	875.495	2.35848	1.23786	0.0157253	0.113611	Up
DUS2	242.677	113.318	268.548	2.36987	1.24481	0.0302063	0.175107	Up
SNRPC	1668.89	779.085	1846.85	2.37053	1.24521	0.0128359	0.0998685	Up
NPM3	413.899	193.15	458.049	2.37147	1.24578	0.0213466	0.138959	Up
FARSA	1735.18	806.17	1920.98	2.38284	1.25268	0.013735	0.10424	Up
DDX49	1070.46	495.906	1185.37	2.39031	1.2572	0.0153012	0.111832	Up
POP1	223.657	103.503	247.688	2.39306	1.25886	0.0193009	0.129718	Up
USB1	692.984	320.262	767.528	2.39656	1.26096	0.0167818	0.118491	Up
PUSL1	245.387	113.314	271.801	2.39865	1.26222	0.023087	0.146841	Up
RRBP1	5951.63	2740.2	6593.91	2.40636	1.26685	0.0164708	0.116996	Up
PUS1	402.705	185.145	446.217	2.41009	1.26909	0.0163113	0.11639	Up
FAM98A	1309.95	601.017	1451.74	2.41547	1.27231	0.012693	0.0990839	Up
TBRG4	1097.92	502.445	1217.01	2.42218	1.27631	0.0141588	0.106243	Up
MRPL4	1313.9	600.189	1456.64	2.42697	1.27916	0.0110704	0.0901512	Up
MRPL37	1657.17	756.311	1837.34	2.42935	1.28057	0.011321	0.0916378	Up
RPUSD1	576.094	260.984	639.116	2.44887	1.29211	0.0129677	0.100589	Up
EIF5A	5633.37	2546.9	6250.66	2.45422	1.29526	0.00966859	0.082157	Up
EBNA1BP2	1721.94	773.861	1911.56	2.47015	1.3046	0.0105366	0.0869223	Up
WDR4	222.171	99.1503	246.775	2.4889	1.31551	0.0181219	0.124821	Up
TXNL4A	1023.24	453.659	1137.16	2.50664	1.32575	0.00973141	0.0822791	Up
RNASET2	2357.38	1041.88	2620.48	2.51514	1.33064	0.0119664	0.0950046	Up
NUTF2	1880.93	830.721	2090.97	2.51706	1.33174	0.00872881	0.0766087	Up
PSMA6	2803.18	1236.89	3116.44	2.51958	1.33318	0.00938428	0.0806347	Up
NOL10	831.584	364.98	924.905	2.53413	1.34149	0.00959688	0.0818274	Up
PARP12	1131.64	495.336	1258.89	2.5415	1.34568	0.00855782	0.0757427	Up
YARS	1658.45	720.645	1846.02	2.56162	1.35705	0.00744777	0.0684237	Up
SNRPG	1162.14	504.848	1293.6	2.56235	1.35747	0.00731029	0.0674234	Up
CCRN4L	128.936	55.9463	143.534	2.56557	1.35928	0.0140749	0.105882	Up
RUVBL1	1081	468.11	1203.58	2.57114	1.36241	0.00817321	0.0731681	Up
AIMP2	600.217	259.173	668.426	2.57907	1.36685	0.0097589	0.0823522	Up
EXOSC3	501.79	214.995	559.148	2.60074	1.37892	0.00847091	0.0751146	Up
RANBP17	99.9196	42.6123	111.381	2.61383	1.38616	0.0208575	0.137296	Up
DARS2	565.673	239.87	630.834	2.6299	1.39501	0.00742074	0.0682086	Up
PRDX1	7615.99	3228.64	8493.46	2.63066	1.39542	0.00667938	0.0631493	Up
NOP16	513.983	215.154	573.749	2.66669	1.41505	0.0082325	0.073589	Up
OAS1	1256.93	525.887	1403.14	2.66814	1.41583	0.0292591	0.171675	Up
INTS7	686.909	286.666	766.957	2.67544	1.41978	0.00757988	0.0693669	Up
DKC1	2097.25	870.461	2342.6	2.69122	1.42826	0.00530264	0.0531731	Up
POP7	785.089	325.697	876.967	2.69259	1.42899	0.0057097	0.0562672	Up
RRP1	1018.82	421.139	1138.35	2.70303	1.43458	0.00552499	0.0547331	Up
PARP1	4693.1	1934.05	5244.91	2.71187	1.43929	0.00463526	0.0483318	Up
SNRPD1	1304.69	535.703	1458.49	2.72257	1.44497	0.00480286	0.0495585	Up
MRPL14	747.255	305.355	835.635	2.7366	1.45238	0.00459757	0.0479919	Up
XPO5	1137.19	462.673	1272.1	2.74945	1.45915	0.00425083	0.0456619	Up
IFIH1	1471.75	593.511	1647.39	2.77568	1.47284	0.0162536	0.116066	Up
TDRKH	415.388	167.506	464.964	2.7758	1.4729	0.00522038	0.0525158	Up
BYSL	449.69	179.852	503.657	2.8004	1.48563	0.00532757	0.053338	Up
RPP40	192.593	76.7727	215.757	2.81034	1.49074	0.00773668	0.0703579	Up
MRPL47	713.476	284.324	799.307	2.81126	1.49121	0.0217428	0.140664	Up
DCAF13	1177.34	458.531	1321.1	2.88117	1.52665	0.00275114	0.0333748	Up
EXOSC4	662.186	257.401	743.143	2.88711	1.52962	0.0032594	0.0377202	Up
GARS	2581.23	1002.58	2896.96	2.8895	1.53082	0.00285636	0.03424	Up
ESRP1	2298.4	885.311	2581.02	2.91538	1.54368	0.00238291	0.0299085	Up
CALR	21976.6	8277.56	24716.3	2.98595	1.57819	0.00215141	0.027666	Up
MRPL15	999.975	372.68	1125.43	3.01984	1.59447	0.00242759	0.0302607	Up
MRPL13	608.859	225.521	685.527	3.03975	1.60395	0.00249738	0.0307918	Up
LSM4	1912.28	690.395	2156.66	3.1238	1.6433	0.00136453	0.0196668	Up
ILF2	6957.09	2455.66	7857.38	3.19971	1.67794	0.000942923	0.0149468	Up
RPL39L	288.874	101.136	326.422	3.22755	1.69044	0.00263777	0.0322176	Up
GAPDH	47862.5	16692.1	54096.6	3.24086	1.69638	0.0086505	0.0762765	Up
GTPBP4	1692.03	587.917	1912.85	3.25361	1.70204	0.000997605	0.0155815	Up
KIAA0020	1483.84	513.917	1677.82	3.26477	1.70698	0.0011029	0.016822	Up
DDX39A	1274.97	422.942	1445.38	3.41743	1.77291	0.000767574	0.0126821	Up
OAS2	2029.84	659.83	2303.84	3.49156	1.80387	0.0111586	0.0906536	Up
RPUSD3	809.845	251.365	921.541	3.66615	1.87427	0.00285291	0.03424	Up
DNMT3B	249.742	74.5035	284.79	3.8225	1.93452	0.000574219	0.00999555	Up
WARS	5376.58	1578.76	6136.14	3.88669	1.95854	0.00918613	0.0795154	Up
ISG20	932.405	263.684	1066.15	4.04329	2.01553	0.00427077	0.0457978	Up
ALYREF	2053.34	569.661	2350.08	4.1254	2.04453	0.000458084	0.00830158	Up
RNASEH2A	599.426	164.285	686.454	4.17843	2.06296	0.000152989	0.0034917	Up
BOP1	1331.4	363.313	1525.02	4.19753	2.06954	0.000776757	0.0128114	Up
RPS10	28.6081	7.52849	32.824	4.35997	2.12432	0.0110693	0.0901512	Up
TLR8	195.616	46.7127	225.396	4.82516	2.27058	0.0100699	0.0841481	Up
MRPS12	64.302	12.5809	74.6462	5.93332	2.56884	0.0476784	0.234682	Up
OASL	402.6	67.781	469.564	6.92766	2.79237	0.000409447	0.00758987	Up
JAKMIP1	49.8321	8.12906	58.1728	7.15615	2.83918	0.000291234	0.00586073	Up
RNASE2	45.207	7.22578	52.8032	7.30761	2.8694	0.00730298	0.0674234	Up
EZH2	876.123	98.2972	1031.69	10.4956	3.39171	3.73875e-07	2.03708e-05	Up
MKRN3	28.9382	2.54299	34.2172	13.4555	3.75012	0.000300127	0.00599999	Up
TDRD1	49.7943	4.06556	58.9401	14.4974	3.85772	0.0458986	0.228676	Up
VARS	110.585	7.80908	131.14	16.7933	4.06981	0.000385016	0.0072375	Up
CELF4	46.9938	2.31669	55.9292	24.1419	4.59347	0.00998279	0.0838655	Up
TERT	17.6911	0.77223	21.0749	27.291	4.77035	0.00114012	0.0172224	Up
EXO1	403.619	17.4332	480.856	27.5829	4.7857	7.44271e-10	9.4804e-08	Up
IGF2BP1	11.2715	0.16739	13.4924	80.6042	6.33278	0.0152866	0.111829	Up
