# Supplementary material for: RNA-binding protein MSI2 isoforms expression and regulation in progression of triple-negative breast cancer
Source: J Exp Clin Cancer Res. 2020 May 24;39:92. doi: 10.1186/s13046-020-01587-x (PMC7245804; doi:10.1186/s13046-020-01587-x)
Supplement: Supplementary file 1 — Additional file 1: Table S1. Clinicopathological characteristics of TNBC patients. Table S2. Transcriptome microarray analysis of differentially expressed mRNAs between 25 TNBC tissues and 5 ANTs. Table S3. Clinicopathological characteristics of breast cancer patients with different MSI2a or TP53INP1 mRNA expression. Table S4. Cox regression analysis of MSI2a mRNA expression and Clinicopathological factors predicting DFS and OS of breast cancer patients. Table S5. Correlation of MSI2a protein expression with Clinicopathological parameters of breast cancer. Table S6. Univariate and multivariate analysis of disease free survival and overall survival in breast cancer. Table S7. Correlation of MSI2a or TP53INP1 protein expression with Clinicopathological parameters of TNBC patients. Table S8. Univariate and multivariate analysis of disease-free survival and overall survival in TNBC. Table S9. Hs-578T RIP-sequencing. Table S10. Hs-578T and MDA-MB-231 RNA-sequencing. [file 13046_2020_1587_MOESM1_ESM.zip › Table S9.xlsx]

## Sheet: MSI2-RIPseq-578t-p53
GeneID	HS-578T-IgG	HS-578T-msi2
ATM	8.14239	23.7375
ATR	8.79677	23.6578
CDK2	24.4036	56.8502
CTNNB1	88.0616	208.906
EP300	17.2056	54.6702
GSK3B	24.5079	71.189
HIPK2	23.1216	75.548
IRS1	5.77739	19.8918
JMY	7.92018	15.9546
MAPK14	15.8425	55.1177
PIK3C2A	22.2776	85.0175
PIK3R4	9.66439	33.5744
PRKDC	37.2242	125.651
STAG1	14.0806	33.6077
TOPBP1	21.7224	63.594
TP53BP2	6.05644	22.06
TP53INP1	7.9102	18.8611
